# Supplementary material for: Integrative analysis identifies key genes related to metastasis and a robust gene-based prognostic signature in uveal melanoma
Source: BMC Med Genomics. 2022 Mar 17;15:61. doi: 10.1186/s12920-022-01211-1 (PMC8932077; doi:10.1186/s12920-022-01211-1)
Supplement: Supplementary file 2 — Additional file 2. Figure S1. The relationship between the genes in our signature and survival-related immune cells. [file 12920_2022_1211_MOESM2_ESM.xlsx]

## Sheet: Table S1
Table S1: Metastasis-related genes identified by WGCNA
Gene symbol	module
ABCA3	greenyellow
ABCB4	greenyellow
ABCC2	greenyellow
ABHD14B	greenyellow
ABLIM1	greenyellow
ACAA1	greenyellow
ACOT4	greenyellow
ACOX2	greenyellow
ADAM11	greenyellow
ADAM12	greenyellow
ADAM23	greenyellow
ADAMTS1	greenyellow
ADAMTS2	greenyellow
ADCY1	greenyellow
ADPRH	greenyellow
ADRB2	greenyellow
AFF3	greenyellow
AGPAT4	greenyellow
ALDH1A3	greenyellow
ALDH1B1	greenyellow
ALDH1L1	greenyellow
ALK	greenyellow
ANG	greenyellow
ANKDD1A	greenyellow
ANKRD30B	greenyellow
APOE	greenyellow
ARHGAP24	greenyellow
ARHGAP28	greenyellow
ARHGEF5	greenyellow
ARMCX2	greenyellow
ARX	greenyellow
ASB10	greenyellow
ASB9	greenyellow
ASRGL1	greenyellow
ASS1	greenyellow
ATP11A	greenyellow
AZGP1	greenyellow
B4GALNT4	greenyellow
BACH2	greenyellow
BAI2	greenyellow
BAP1	greenyellow
BARX1	greenyellow
BCAS3	greenyellow
BCHE	greenyellow
BCL11A	greenyellow
BEX1	greenyellow
BFAR	greenyellow
BMPR1B	greenyellow
BTG1	greenyellow
C12orf49	greenyellow
C14orf37	greenyellow
C1orf116	greenyellow
C1orf95	greenyellow
C3orf14	greenyellow
C3orf58	greenyellow
C4orf32	greenyellow
C8orf44	greenyellow
C9orf9	greenyellow
CA12	greenyellow
CACNB2	greenyellow
CADPS2	greenyellow
CAV1	greenyellow
CCDC58	greenyellow
CCL28	greenyellow
CCND2	greenyellow
CCNG2	greenyellow
CD200	greenyellow
CD83	greenyellow
CDCA7	greenyellow
CDCA7L	greenyellow
CDH1	greenyellow
CDO1	greenyellow
CHAC1	greenyellow
CHGB	greenyellow
CHI3L2	greenyellow
CHL1	greenyellow
CHST11	greenyellow
CLEC11A	greenyellow
CNTN3	greenyellow
CNTNAP1	greenyellow
COL11A1	greenyellow
COL11A2	greenyellow
COL16A1	greenyellow
COL2A1	greenyellow
COL9A3	greenyellow
COLEC11	greenyellow
COMMD2	greenyellow
COMMD6	greenyellow
CORO6	greenyellow
COX6A2	greenyellow
CPA2	greenyellow
CPLX1	greenyellow
CPNE7	greenyellow
CPS1	greenyellow
CRISP1	greenyellow
CSPG4	greenyellow
CTHRC1	greenyellow
CTNNB1	greenyellow
CTSL	greenyellow
CUBN	greenyellow
CXADR	greenyellow
CYBRD1	greenyellow
CYP2E1	greenyellow
CYP39A1	greenyellow
CYTL1	greenyellow
DCDC2	greenyellow
DCT	greenyellow
DDIT4L	greenyellow
DDX25	greenyellow
DENND3	greenyellow
DIAPH2	greenyellow
DLL3	greenyellow
DMRT2	greenyellow
DNAJC19	greenyellow
DNAL1	greenyellow
DOCK4	greenyellow
DPH3	greenyellow
DPT	greenyellow
DPYS	greenyellow
DPYSL2	greenyellow
DTWD1	greenyellow
DUSP4	greenyellow
DYNLRB2	greenyellow
DYSF	greenyellow
EAF1	greenyellow
ECM1	greenyellow
EDNRB	greenyellow
EEF1A2	greenyellow
EEFSEC	greenyellow
EFCAB1	greenyellow
EFNB3	greenyellow
EGLN3	greenyellow
EHHADH	greenyellow
EIF1B	greenyellow
EIF4E3	greenyellow
EMR2	greenyellow
ENO3	greenyellow
ENPP2	greenyellow
ENTPD1	greenyellow
EPHX2	greenyellow
FABP5	greenyellow
FAM120C	greenyellow
FAM20A	greenyellow
FAM24B	greenyellow
FAM50B	greenyellow
FAP	greenyellow
FBXO16	greenyellow
FBXO17	greenyellow
FCGBP	greenyellow
FGF9	greenyellow
FKBP1B	greenyellow
FKBP5	greenyellow
FLI1	greenyellow
FOXC1	greenyellow
FOXQ1	greenyellow
FZD3	greenyellow
GBE1	greenyellow
GJB1	greenyellow
GNAL	greenyellow
GNG11	greenyellow
GPR37	greenyellow
GPR56	greenyellow
GPX7	greenyellow
GSTA3	greenyellow
GSTM3	greenyellow
GSTO2	greenyellow
GSTP1	greenyellow
GSTT2	greenyellow
GTF2E1	greenyellow
HCG4	greenyellow
HDAC11	greenyellow
HES6	greenyellow
HFE	greenyellow
HILS1	greenyellow
HINT3	greenyellow
HIST1H1C	greenyellow
HNMT	greenyellow
HOXB7	greenyellow
HOXD1	greenyellow
HPGD	greenyellow
HRASLS	greenyellow
HSD17B8	greenyellow
HTR2B	greenyellow
HTRA1	greenyellow
HYAL1	greenyellow
ID2	greenyellow
ID4	greenyellow
IL12RB2	greenyellow
IL1RAP	greenyellow
IQCF1	greenyellow
IRS1	greenyellow
ISOC1	greenyellow
ITPR2	greenyellow
JAG2	greenyellow
JPH1	greenyellow
KCNA5	greenyellow
KCNN2	greenyellow
KCNS3	greenyellow
KDELC1	greenyellow
KIAA1143	greenyellow
KIAA2018	greenyellow
KIF9	greenyellow
KIRREL	greenyellow
KIT	greenyellow
KLF5	greenyellow
KLHL13	greenyellow
KRT8	greenyellow
KYNU	greenyellow
LAMA1	greenyellow
LAMA5	greenyellow
LARS2	greenyellow
LGI4	greenyellow
LIMS2	greenyellow
LMCD1	greenyellow
LOC388692	greenyellow
LOX	greenyellow
LOXL4	greenyellow
LPL	greenyellow
LRRK2	greenyellow
LY6G5C	greenyellow
LY96	greenyellow
LZTFL1	greenyellow
MAD1L1	greenyellow
MAL	greenyellow
MANSC1	greenyellow
MAP2	greenyellow
MAP3K12	greenyellow
MARCKS	greenyellow
MC1R	greenyellow
MEGF10	greenyellow
MICAL1	greenyellow
MID1	greenyellow
MMACHC	greenyellow
MPPED2	greenyellow
MSC	greenyellow
MTUS1	greenyellow
MUC7	greenyellow
MYEOV2	greenyellow
MYOM1	greenyellow
NAP1L2	greenyellow
NCK2	greenyellow
NCOA2	greenyellow
NDN	greenyellow
NEDD9	greenyellow
NFIA	greenyellow
NIPSNAP3A	greenyellow
NKIRAS1	greenyellow
NKX3-1	greenyellow
NMT2	greenyellow
NOX5	greenyellow
NPPB	greenyellow
NRN1	greenyellow
NRTN	greenyellow
NTF3	greenyellow
NTRK2	greenyellow
OLFML2A	greenyellow
OLIG2	greenyellow
OR7A5	greenyellow
OR7D2	greenyellow
OR7E156P	greenyellow
OSBPL2	greenyellow
PAQR8	greenyellow
PCDHB5	greenyellow
PCDHB7	greenyellow
PCDHGA4	greenyellow
PCOLCE	greenyellow
PCOLCE2	greenyellow
PDE4B	greenyellow
PDK4	greenyellow
PDLIM3	greenyellow
PDZRN3	greenyellow
PEG3	greenyellow
PELI2	greenyellow
PHLDA1	greenyellow
PHYHD1	greenyellow
PIK3R4	greenyellow
PLA1A	greenyellow
PLCD4	greenyellow
PLSCR4	greenyellow
PNMA2	greenyellow
POPDC3	greenyellow
PPARG	greenyellow
PPARGC1A	greenyellow
PPEF1	greenyellow
PPM1K	greenyellow
PPP1R3B	greenyellow
PPP1R3C	greenyellow
PRAME	greenyellow
PRKAR2A	greenyellow
PRKCDBP	greenyellow
PRRX1	greenyellow
PRUNE2	greenyellow
PSG4	greenyellow
PSG5	greenyellow
PTGER4	greenyellow
PTP4A3	greenyellow
PTPLAD2	greenyellow
PTPRH	greenyellow
PTPRN2	greenyellow
PXDN	greenyellow
QTRTD1	greenyellow
RAB27A	greenyellow
RAD52	greenyellow
RANBP17	greenyellow
RAP2B	greenyellow
RAPGEF3	greenyellow
RASD1	greenyellow
RASGEF1B	greenyellow
RBM15B	greenyellow
RBP7	greenyellow
RIMS2	greenyellow
RLN2	greenyellow
RNASE4	greenyellow
RNF125	greenyellow
ROBO1	greenyellow
ROPN1	greenyellow
ROPN1B	greenyellow
ROR1	greenyellow
RPL24	greenyellow
RPL29	greenyellow
RPL32	greenyellow
RPL32P3	greenyellow
RPL35A	greenyellow
RPL39L	greenyellow
RPP14	greenyellow
RPS21	greenyellow
RPS6KA2	greenyellow
RTN2	greenyellow
RYR1	greenyellow
S100B	greenyellow
SAMD12	greenyellow
SAMHD1	greenyellow
SATB1	greenyellow
SCCPDH	greenyellow
SCGB1D2	greenyellow
SCIN	greenyellow
SCRN1	greenyellow
SELK	greenyellow
SEMA3C	greenyellow
SERP1	greenyellow
SETBP1	greenyellow
SFI1	greenyellow
SFMBT2	greenyellow
SFRP1	greenyellow
SH3D19	greenyellow
SHC4	greenyellow
SHE	greenyellow
SIAH2	greenyellow
SLAMF1	greenyellow
SLC16A10	greenyellow
SLC1A1	greenyellow
SLC1A4	greenyellow
SLC25A15	greenyellow
SLC25A26	greenyellow
SLC25A45	greenyellow
SLC27A5	greenyellow
SLC2A12	greenyellow
SLC35F2	greenyellow
SLC38A1	greenyellow
SLC38A5	greenyellow
SLC3A1	greenyellow
SLC44A3	greenyellow
SLC6A15	greenyellow
SLC7A2	greenyellow
SLCO3A1	greenyellow
SLCO5A1	greenyellow
SNCA	greenyellow
SORBS2	greenyellow
SORCS2	greenyellow
SOS1	greenyellow
SOSTDC1	greenyellow
SOX15	greenyellow
SOX9	greenyellow
SPAG16	greenyellow
SPP1	greenyellow
SPRY1	greenyellow
SRD5A1	greenyellow
STEAP1	greenyellow
STK32B	greenyellow
SULT4A1	greenyellow
SYNPR	greenyellow
TEKT3	greenyellow
TEP1	greenyellow
TESK2	greenyellow
TFDP2	greenyellow
TFF3	greenyellow
THBS2	greenyellow
TIMP3	greenyellow
TIPARP	greenyellow
TJP2	greenyellow
TLCD1	greenyellow
TLR1	greenyellow
TMEM125	greenyellow
TMEM14A	greenyellow
TMEM41A	greenyellow
TMEM45A	greenyellow
TMEM71	greenyellow
TNFRSF10D	greenyellow
TNFRSF19	greenyellow
TNNT1	greenyellow
TPD52L1	greenyellow
TRPM2	greenyellow
TSPAN5	greenyellow
TSPAN7	greenyellow
TUSC3	greenyellow
TXNIP	greenyellow
TXNL4B	greenyellow
TYR	greenyellow
UBE2E2	greenyellow
UCN	greenyellow
UCN3	greenyellow
VWCE	greenyellow
WDR53	greenyellow
XG	greenyellow
ZNF217	greenyellow
ZNF284	greenyellow
ZNF415	greenyellow
ZNF423	greenyellow
ZNF532	greenyellow
ZNF596	greenyellow
ZNF667	greenyellow
ABCB10	tan
ABHD3	tan
ANXA4	tan
ARFGEF1	tan
CHCHD7	tan
CITED1	tan
CLIC4	tan
COBL	tan
DLC1	tan
DOCK11	tan
EED	tan
FAM49B	tan
GAD2	tan
GEM	tan
IGFBP2	tan
IMPAD1	tan
KDELR3	tan
KHDRBS3	tan
KIF17	tan
LAPTM4B	tan
LDLRAD3	tan
MAP3K13	tan
MRPS28	tan
MTDH	tan
NQO1	tan
NTNG1	tan
PIK3C2A	tan
POP1	tan
SERPINB9	tan
SLC25A32	tan
SNX25	tan
SPATA9	tan
SQLE	tan
TPM4	tan
TSPYL5	tan
YTHDF3	tan
